# Supplementary material for: Immunoinformatics Design and Assessment of a Multiepitope Antigen (OvMCBL02) for Onchocerciasis Diagnosis and Monitoring
Source: Diagnostics (Basel). 2022 Jun 11;12(6):1440. doi: 10.3390/diagnostics12061440 (PMC9221995; doi:10.3390/diagnostics12061440)
Supplement: Supplementary file 1 [file diagnostics-12-01440-s001.zip]

Archive with 1 entries (1 files):
- diagnostics-1707905-supplementary.pdf
